# Supplementary material for: Complete Mitochondrial Genome Sequence of Three Tetrahymena Species Reveals Mutation Hot Spots and Accelerated Nonsynonymous Substitutions in Ymf Genes
Source: PLoS One. 2007 Jul 25;2(7):e650. doi: 10.1371/journal.pone.0000650 (PMC1919467; doi:10.1371/journal.pone.0000650)
Supplement: Figure S3 — The nonsyn/syn substitution rate ratios for all Ymf genes. For comparison the same is shown for Nad5 (with a highly variable region) and Nad10 (most conserved KPC gene). Rate ratios >1 represent regions, which could be under positive selection. (0.50 MB TIF) [file pone.0000650.s005.xls]

## Sheet: graphs
Figure S3- dn/ds rate ratios for each codon site
The nonsyn/syn substitution rate ratios for all
Ymf genes. For comparison the same is shown
for Nad5 (with a highly variable region) and
Nad10 (most conserved KPC gene).
Rate ratios > 1 represent regions, which could
be under positive selection.
